# Supplementary material for: Fabrication and Characterisation of Hydrogels with Reversible Wrinkled Surfaces for Limbal Study and Reconstruction
Source: Gels. 2023 Nov 18;9(11):915. doi: 10.3390/gels9110915 (PMC10671082; doi:10.3390/gels9110915)
Supplement: Supplementary file 1 [file gels-09-00915-s001.zip]

Archive with 1 entries (1 files):
- gels-2701869-supplementary.pdf
